# Supplementary material for: Differential Distribution and Activity Profile of Acylpeptide Hydrolase in the Rat Seminiferous Epithelium
Source: Biomedicines. 2022 Jul 4;10(7):1591. doi: 10.3390/biomedicines10071591 (PMC9312705; doi:10.3390/biomedicines10071591)
Supplement: Supplementary file 1 [file biomedicines-10-01591-s001.zip]

Archive with 1 entries (1 files):
- biomedicines-1767290-supplementary.pdf
